# Supplementary material for: Molecular Dynamics of DHHC20 Acyltransferase Suggests Principles of Lipid and Protein Substrate Selectivity
Source: Int J Mol Sci. 2022 May 3;23(9):5091. doi: 10.3390/ijms23095091 (PMC9105814; doi:10.3390/ijms23095091)
Supplement: Supplementary file 1 [file ijms-23-05091-s001.zip]

Archive with 1 entries (1 files):
- ijms-1682506-supplementary.pdf
